# Supplementary material for: Firmicutes, Bacteroidetes and Actinobacteria in Human Milk and Maternal Adiposity
Source: Nutrients. 2022 Jul 14;14(14):2887. doi: 10.3390/nu14142887 (PMC9315738; doi:10.3390/nu14142887)
Supplement: Supplementary file 1 [file nutrients-14-02887-s001.zip]

Archive with 1 entries (1 files):
- nutrients-1780731-supplementary.pdf
